# Supplementary material for: Elevated Levels of Circulating lncRNAs LIPCAR and MALAT1 Predict an Unfavorable Outcome in Acute Coronary Syndrome Patients
Source: Int J Mol Sci. 2023 Jul 28;24(15):12076. doi: 10.3390/ijms241512076 (PMC10418585; doi:10.3390/ijms241512076)
Supplement: Supplementary file 1 [file ijms-24-12076-s001.zip]

Archive with 1 entries (1 files):
- ijms-2477789-supplementary.pdf
